# Supplementary material for: Anti-Colonization Effect of Au Surfaces with Self-Assembled Molecular Monolayers Functionalized with Antimicrobial Peptides on S. epidermidis
Source: Antibiotics (Basel). 2021 Dec 10;10(12):1516. doi: 10.3390/antibiotics10121516 (PMC8698454; doi:10.3390/antibiotics10121516)
Supplement: Supplementary file 1 [file antibiotics-10-01516-s001.zip]

Archive with 1 entries (1 files):
- antibiotics-1507120-supplementary.pdf
